# Supplementary material for: Development and validation of an interpretable radiomic signature for preoperative estimation of tumor mutational burden in lung adenocarcinoma
Source: Front Genet. 2024 Apr 10;15:1367434. doi: 10.3389/fgene.2024.1367434 (PMC11039798; doi:10.3389/fgene.2024.1367434)
Supplement: Supplementary file 2 [file DataSheet1.XLSX]

## Sheet: parameters
ID	vendor	ModelName	TypeOfScanner	kVp	TubeCurrent(mA)	ExposureTime(ms)	Slicethickness(mm)	SpacingBetweenSlice(mm)	ImgRows	ImgColumns	PixelSize(mm)	ConvolutionKernal	Combat_thickness_encode	Combat_reconKernel_encode	ComBat_contrastEnhance_encode	ComBat_identifier	ComBat_numeric_encode
TMUCIH-1	GE	Discovery ST	PET-CT	120	195	1426	5	3.25	512	512	0.976562	STANDARD	U	LowFreqKernel	None	ULN	4
TMUCIH-2	GE	Discovery ST	PET-CT	120	250	912	1.25	1.25	512	512	0.78125	STANDARD	T	LowFreqKernel	None	TLN	1
TMUCIH-3	GE	Discovery ST	PET-CT	120	260	912	1.25	1.25	512	512	0.78125	STANDARD	T	LowFreqKernel	None	TLN	1
TMUCIH-4	GE	Discovery ST	PET-CT	120	230	912	1.25	1.25	512	512	0.78125	STANDARD	T	LowFreqKernel	None	TLN	1
TMUCIH-5	GE	Discovery ST	PET-CT	120	255	912	1.25	1.25	512	512	0.78125	STANDARD	T	LowFreqKernel	None	TLN	1
TMUCIH-6	GE	Discovery ST	PET-CT	120	215	912	1.25	1.25	512	512	0.78125	STANDARD	T	LowFreqKernel	None	TLN	1
TMUCIH-7	Siemens	Definition AS+	CT	120	229	500	1.5	1.5	512	512	0.859375	B30f	T	LowFreqKernel	None	TLN	1
TMUCIH-8	Siemens	Definition AS+	CT	120	327	500	1.5	1.5	512	512	0.78125	B31f	T	LowFreqKernel	None	TLN	1
TMUCIH-9	GE	LightSpeed16	Ct	120	190	765	1.25	1.25	512	512	0.78125	STANDARD	T	LowFreqKernel	None	TLN	1
TMUCIH-10	Siemens	Definition AS+	CT	120	498	500	1.5	1.5	512	512	0.78125	B31f	T	LowFreqKernel	None	TLN	1
TMUCIH-11	GE	Discovery ST	PET-CT	120	220	819	1.25	1.25	512	512	0.78125	STANDARD	T	LowFreqKernel	None	TLN	1
TMUCIH-12	GE	Discovery ST	PET-CT	120	210	819	1.25	1.25	512	512	0.78125	STANDARD	T	LowFreqKernel	None	TLN	1
TMUCIH-13	GE	Discovery ST	PET-CT	120	210	819	1.25	1.25	512	512	0.78125	STANDARD	T	LowFreqKernel	None	TLN	1
TMUCIH-14	GE	Discovery ST	PET-CT	120	210	819	1.25	1.25	512	512	0.78125	STANDARD	T	LowFreqKernel	None	TLN	1
TMUCIH-15	GE	Discovery ST	PET-CT	120	210	819	1.25	1.25	512	512	0.78125	STANDARD	T	LowFreqKernel	None	TLN	1
TMUCIH-16	GE	Discovery ST	PET-CT	120	255	912	1.25	1.25	512	512	0.78125	STANDARD	T	LowFreqKernel	None	TLN	1
TMUCIH-17	GE	Discovery ST	PET-CT	120	300	912	1.25	1.25	512	512	0.78125	STANDARD	T	LowFreqKernel	None	TLN	1
TMUCIH-18	Siemens	Definition AS+	CT	120	379	500	1.5	1.5	512	512	0.78125	B30f	T	LowFreqKernel	None	TLN	1
TMUCIH-19	Siemens	Definition AS+	CT	120	371	500	1.5	1.5	512	512	0.859375	B31f	T	LowFreqKernel	None	TLN	1
TMUCIH-20	Siemens	SOMATOM Definition AS+	CT	120	607	500	1.5	1.5	512	512	0.78125	B30f	T	LowFreqKernel	None	TLN	1
TMUCIH-21	Siemens	SOMATOM Definition AS+	CT	120	650	500	1.5	1.5	512	512	0.78125	B30f	T	LowFreqKernel	None	TLN	1
TMUCIH-22	Siemens	SOMATOM Definition AS+	CT	120	558	500	1.5	1.5	512	512	0.78125	B30f	T	LowFreqKernel	None	TLN	1
TMUCIH-23	GE	LightSpeed16	CT	120	180	670	1.25	1.25	512	512	0.78125	STANDARD	T	LowFreqKernel	None	TLN	1
TMUCIH-24	GE	LightSpeed16	CT	120	210	670	1.25	1.25	512	512	0.78125	STANDARD	T	LowFreqKernel	None	TLN	1
TMUCIH-25	Siemens	SOMATOM Definition AS+	CT	120	697	500	1.5	1.5	512	512	0.859375	B31f	T	LowFreqKernel	None	TLN	1
TMUCIH-26	GE	LightSpeed16	CT	120	180	670	1.25	1.25	512	512	0.859375	STANDARD	T	LowFreqKernel	None	TLN	1
TMUCIH-27	Siemens	SOMATOM Definition AS+	CT	120	157	500	1.5	1.5	512	512	0.78125	B30f	T	LowFreqKernel	None	TLN	1
TMUCIH-28	GE	LightSpeed16	CT	120	180	670	1.25	1.25	512	512	0.859375	STANDARD	T	LowFreqKernel	None	TLN	1
TMUCIH-29	GE	Discovery CT750 HD	CT	140	630	250	1.25	1.25	512	512	0.78125	STANDARD	T	LowFreqKernel	None	TLN	1
TMUCIH-30	GE	LightSpeed16	CT	120	250	670	1.25	1.25	512	512	0.9375	STANDARD	T	LowFreqKernel	None	TLN	1
TMUCIH-31	GE	LightSpeed16	CT	120	210	670	1.25	1.25	512	512	0.859375	STANDARD	T	LowFreqKernel	None	TLN	1
TMUCIH-32	GE	Discovery CT750 HD	CT	120	109	600	1.25	1.25	512	512	0.78125	STANDARD	T	LowFreqKernel	None	TLN	1
TMUCIH-33	GE	Discovery CT750 HD	CT	120	214	600	1.25	1.25	512	512	0.859375	STANDARD	T	LowFreqKernel	None	TLN	1
TMUCIH-34	GE	Discovery CT750 HD	CT	120	201	600	1.25	1.25	512	512	0.78125	STANDARD	T	LowFreqKernel	None	TLN	1
TMUCIH-35	GE	Discovery CT750 HD	CT	120	176	600	1.25	1.25	512	512	0.78125	STANDARD	T	LowFreqKernel	None	TLN	1
TMUCIH-36	GE	Discovery CT750 HD	CT	120	249	600	1.25	1.25	512	512	0.859375	STANDARD	T	LowFreqKernel	None	TLN	1
TMUCIH-37	GE	Discovery CT750 HD	CT	120	164	600	1.25	1.25	512	512	0.78125	STANDARD	T	LowFreqKernel	None	TLN	1
TMUCIH-38	GE	Discovery CT750 HD	CT	120	250	600	1.25	1.25	512	512	0.78125	STANDARD	T	LowFreqKernel	None	TLN	1
TMUCIH-39	GE	Discovery CT750 HD	CT	120	112	600	1.25	1.25	512	512	0.78125	STANDARD	T	LowFreqKernel	None	TLN	1
TMUCIH-40	GE	Discovery CT750 HD	CT	120	245	600	1.25	1.25	512	512	0.78125	STANDARD	T	LowFreqKernel	None	TLN	1
TMUCIH-41	GE	Discovery CT750 HD	CT	120	240	600	1.25	1.25	512	512	0.78125	STANDARD	T	LowFreqKernel	None	TLN	1
TMUCIH-42	GE	Discovery CT750 HD	CT	120	249	600	1.25	1.25	512	512	0.78125	STANDARD	T	LowFreqKernel	None	TLN	1
TMUCIH-43	GE	Discovery CT750 HD	CT	120	250	600	1.25	1.25	512	512	0.859375	STANDARD	T	LowFreqKernel	None	TLN	1
TMUCIH-44	GE	Discovery CT750 HD	CT	120	299	600	1.25	1.25	512	512	0.78125	STANDARD	T	LowFreqKernel	None	TLN	1
TMUCIH-45	GE	LightSpeed16	CT	120	210	670	1.25	1.25	512	512	0.78125	STANDARD	T	LowFreqKernel	None	TLN	1
TMUCIH-46	GE	Discovery CT750 HD	CT	120	245	600	1.25	1.25	512	512	0.78125	STANDARD	T	LowFreqKernel	None	TLN	1
TMUCIH-47	GE	LightSpeed16	CT	120	230	670	1.25	1.25	512	512	0.78125	STANDARD	T	LowFreqKernel	None	TLN	1
TMUCIH-48	GE	Discovery CT750 HD	CT	120	299	600	1.25	1.25	512	512	0.859375	STANDARD	T	LowFreqKernel	None	TLN	1
TMUCIH-49	GE	LightSpeed16	CT	120	170	765	1.25	1.25	512	512	0.78125	STANDARD	T	LowFreqKernel	None	TLN	1
TMUCIH-50	GE	Discovery CT750 HD	CT	120	177	600	1.25	1.25	512	512	0.78125	STANDARD	T	LowFreqKernel	None	TLN	1
TMUCIH-51	GE	LightSpeed16	CT	120	210	670	1.25	1.25	512	512	0.78125	STANDARD	T	LowFreqKernel	None	TLN	1
TMUCIH-52	GE	LightSpeed16	CT	120	180	670	1.25	1.25	512	512	0.78125	STANDARD	T	LowFreqKernel	None	TLN	1
TMUCIH-53	GE	Discovery CT750 HD	CT	120	273	600	1.25	1.25	512	512	0.78125	STANDARD	T	LowFreqKernel	None	TLN	1
TMUCIH-54	GE	Discovery CT750 HD	CT	120	298	600	1.25	1.25	512	512	0.78125	STANDARD	T	LowFreqKernel	None	TLN	1
TMUCIH-55	GE	Discovery CT750 HD	CT	120	195	600	1.25	1.25	512	512	0.78125	STANDARD	T	LowFreqKernel	None	TLN	1
TMUCIH-56	Siemens	SOMATOM Definition AS+	CT	120	589	500	1.5	1.5	512	512	0.78125	B30f	T	LowFreqKernel	None	TLN	1
TMUCIH-57	GE	LightSpeed16	CT	120	180	670	1.25	1.25	512	512	0.78125	STANDARD	T	LowFreqKernel	None	TLN	1
TMUCIH-58	GE	Discovery CT750 HD	CT	120	224	600	1.25	1.25	512	512	0.78125	STANDARD	T	LowFreqKernel	None	TLN	1
TMUCIH-59	GE	Discovery CT750 HD	CT	120	259	600	1.25	1.25	512	512	0.78125	STANDARD	T	LowFreqKernel	None	TLN	1
TMUCIH-60	Siemens	SOMATOM Definition AS+	CT	120	652	500	1.5	1.5	512	512	0.78125	B31f	T	LowFreqKernel	None	TLN	1
TMUCIH-61	GE	Discovery CT750 HD	CT	120	299	600	1.25	1.25	512	512	0.78125	STANDARD	T	LowFreqKernel	None	TLN	1
TMUCIH-62	Siemens	SOMATOM Definition AS+	CT	100	612	500	1.5	1.5	512	512	0.78125	B30f	T	LowFreqKernel	None	TLN	1
TMUCIH-63	GE	Discovery CT750 HD	CT	120	252	600	1.25	1.25	512	512	0.78125	STANDARD	T	LowFreqKernel	None	TLN	1
TMUCIH-64	GE	Discovery CT750 HD	CT	120	299	600	1.25	1.25	512	512	0.78125	STANDARD	T	LowFreqKernel	None	TLN	1
TMUCIH-65	Siemens	SOMATOM Definition AS+	CT	120	644	500	1.5	1.5	512	512	0.78125	B30f	T	LowFreqKernel	None	TLN	1
TMUCIH-66	GE	LightSpeed16	CT	120	180	670	1.25	1.25	512	512	0.78125	STANDARD	T	LowFreqKernel	None	TLN	1
TMUCIH-67	GE	LightSpeed16	CT	120	180	670	1.25	1.25	512	512	0.78125	STANDARD	T	LowFreqKernel	None	TLN	1
TMUCIH-68	GE	Discovery CT750 HD	CT	120	231	600	1.25	1.25	512	512	0.78125	STANDARD	T	LowFreqKernel	None	TLN	1
TMUCIH-69	GE	Discovery CT750 HD	CT	120	244	600	1.25	1.25	512	512	0.78125	STANDARD	T	LowFreqKernel	None	TLN	1
TMUCIH-70	GE	Discovery CT750 HD	CT	120	111	600	1.25	1.25	512	512	0.78125	STANDARD	T	LowFreqKernel	None	TLN	1
TMUCIH-71	GE	Discovery CT750 HD	CT	120	276	600	1.25	1.25	512	512	0.78125	STANDARD	U	LowFreqKernel	None	ULN	4
TCGA-17-Z013	Siemens	Volume Zoom	CT	120	390	500	1	1	512	512	0.207031	B60f	T	HiFreqKernel	None	THN	2
TCGA-17-Z015	Siemens	Volume Zoom	CT	140	308	500	5	5	512	512	0.603516	B20f	U	LowFreqKernel	None	ULN	4
TCGA-17-Z017	Siemens	SOMATOM Emotion	CT	130	170	800	2	2	512	512	0.285156	5921B40s	T	LowFreqKernel	None	TLN	1
TCGA-17-Z018	Siemens	SOMATOM Emotion	CT	130	170	800	2	2	512	512	0.298828	5921B40s	T	LowFreqKernel	None	TLN	1
TCGA-17-Z019	Siemens	Volume Zoom	CT	140	342	500	5	5	512	512	0.6875	B20f	U	LowFreqKernel	None	ULN	4
TCGA-17-Z020	Siemens	SOMATOM PLUS 4	CT	120	185	750	2	2	512	512	0.355469	5910AB50	T	HiFreqKernel	ContrastEnhanced	THC	3
TCGA-17-Z021	Siemens	SOMATOM PLUS 4	CT	140	129	750	2	2	512	512	0.433594	5910AB50	T	HiFreqKernel	None	THN	2
TCGA-17-Z023	Siemens	SOMATOM PLUS 4	CT	140	206	750	2	2	512	512	0.400391	5910AB50	T	HiFreqKernel	None	THN	2
TCGA-17-Z027	Siemens	Volume Zoom	CT	140	342	500	5	5	512	512	0.59375	B20f	U	LowFreqKernel	None	ULN	4
TCGA-17-Z031	Siemens	Volume Zoom	CT	140	276	500	5	5	512	512	0.78125	B20f	U	LowFreqKernel	ContrastEnhanced	ULC	5
TCGA-17-Z032	Siemens	Volume Zoom	CT	140	342	500	5	5	512	512	0.585938	B20f	U	LowFreqKernel	ContrastEnhanced	ULC	5
TCGA-17-Z033	Siemens	SOMATOM PLUS 4	CT	140	189	750	8	8	512	512	0.650391	5910AB50	U	HiFreqKernel	None	UHN	6
TCGA-17-Z036	Siemens	SOMATOM PLUS 4	CT	140	189	750	8	8	512	512	0.697266	5910AB50	U	HiFreqKernel	ContrastEnhanced	UHC	7
TCGA-17-Z042	Siemens	SOMATOM PLUS S	CT	137	anonymized	675	5	5	512	512	0.816667	noKernelInfo	U	LowFreqKernel	None	ULN	4
TCGA-17-Z045	Siemens	SOMATOM PLUS 4	CT	140	189	750	8	8	512	512	0.589844	5910AB50	U	HiFreqKernel	ContrastEnhanced	UHC	7
TCGA-17-Z048	Siemens	Sensation 16	CT	120	251	500	5	5	512	512	0.777344	B20f	U	LowFreqKernel	ContrastEnhanced	ULC	5
TCGA-17-Z050	Siemens	Sensation 16	CT	120	249	500	5	5	512	512	0.703125	B20f	U	LowFreqKernel	ContrastEnhanced	ULC	5
TCGA-17-Z051	Siemens	Volume Zoom	CT	120	360	500	1	1	512	512	0.341797	B60f	T	HiFreqKernel	None	THN	2
TCGA-17-Z052	Siemens	Volume Zoom	CT	120	360	500	5	5	512	512	0.59375	B20f	U	LowFreqKernel	ContrastEnhanced	ULC	5
TCGA-17-Z054	Siemens	Emotion	CT	130	150	800	5	5	512	512	0.648438	B20s	U	LowFreqKernel	ContrastEnhanced	ULC	5
TCGA-17-Z059	Siemens	Emotion	CT	130	150	800	5	5	512	512	0.742188	B20s	T	LowFreqKernel	None	TLN	1
TCGA-17-Z061	Siemens	Sensation 64	CT	120	194	500	5	5	512	512	0.642578	B20f	U	LowFreqKernel	ContrastEnhanced	ULC	5
TCGA-17-Z062	Siemens	Emotion Duo	PET-CT	130	106	800	5	2.5	512	512	0.976562	B30s	U	LowFreqKernel	None	ULN	4
TCGA-38-4625	Siemens	SOMATOM PLUS 4	CT	120	260	750	8	8	512	512	0.646484	5910AB50	U	HiFreqKernel	ContrastEnhanced	UHC	7
TCGA-38-4626	Siemens	Sensation 16	CT	120	184	500	5	5	512	512	0.679688	B30f	U	LowFreqKernel	ContrastEnhanced	ULC	5
TCGA-38-4628	Siemens	SOMATOM PLUS 4	CT	120	280	750	8	8	512	512	0.681641	5910AB50	U	HiFreqKernel	None	UHN	6
TCGA-38-6178	Siemens	Sensation 64	CT	120	224	500	5	5	512	512	0.65625	B31f	U	LowFreqKernel	None	ULN	4
TCGA-38-A44F	Siemens	Emotion 6	CT	130	148	800	5	5	512	512	0.910156	B41s	U	LowFreqKernel	None	ULN	4
TCGA-50-5045	Siemens	Emotion Duo	CT	130	142	800	5	3.4	512	512	0.976562	B30s	U	LowFreqKernel	ContrastEnhanced	ULC	5
TCGA-50-5049	GE	LightSpeed16	CT	140	300	526	1.25	0.625	512	512	0.746094	BONE	T	HiFreqKernel	None	THN	2
TCGA-50-5051	GE	LightSpeed16	CT	140	300	526	1.25	0.625	512	512	0.728516	BONE	T	HiFreqKernel	None	THN	2
TCGA-50-5066	GE	Discovery STE	PET-CT	120	138	1356	3.75	3.27	512	512	1.36719	STANDARD	U	LowFreqKernel	ContrastEnhanced	ULC	5
TCGA-50-5072	GE	Discovery STE	PET-CT	120	162	800	3.75	3.27	512	512	0.976562	STANDARD	U	LowFreqKernel	ContrastEnhanced	ULC	5
TCGA-50-5936	GE	LightSpeed Plus	CT	120	329	1401	5	5	512	512	0.664062	SOFT	U	LowFreqKernel	None	ULN	4
TCGA-50-5941	GE	Discovery STE	PET-CT	120	40	800	3.75	3.27	512	512	0.976562	STANDARD	U	LowFreqKernel	None	ULN	4
TCGA-50-5942	GE	LightSpeed16	CT	140	300	526	1.25	0.625	512	512	0.59375	BONE	T	HiFreqKernel	None	THN	2
TCGA-50-5946	GE	LightSpeed Ultra	CT	120	399	981	5	5	512	512	0.734375	STANDARD	U	LowFreqKernel	None	ULN	4
TCGA-50-6590	Siemens	Emotion Duo	PET-CT	130	117	800	5	3.4	512	512	0.976562	B40s	U	LowFreqKernel	ContrastEnhanced	ULC	5
TCGA-50-6591	Siemens	Emotion Duo	PET-CT	130	114	800	5	3.4	512	512	0.976562	B40s	U	LowFreqKernel	ContrastEnhanced	ULC	5
TCGA-50-6592	GE	LightSpeed16	CT	140	300	526	1.25	0.625	512	512	0.734375	BONE	T	HiFreqKernel	None	THN	2
TCGA-50-6593	GE	LightSpeed VCT	CT	120	299	600	5	5	512	512	0.78125	SOFT	U	LowFreqKernel	None	ULN	4
TCGA-50-6594	GE	Discovery STE	PET-CT	120	248	800	3.75	3.27	512	512	0.976562	STANDARD	U	LowFreqKernel	ContrastEnhanced	ULC	5
TCGA-50-6595	GE	Discovery STE	PET-CT	120	98	1295	3.75	3.27	512	512	0.976562	STANDARD	U	LowFreqKernel	ContrastEnhanced	ULC	5
TCGA-50-6673	GE	HiSpeed CT/i	CT	120	220	1126	5	5	512	512	0.640625	STANDARD	U	LowFreqKernel	None	ULN	4
TCGA-50-8459	GE	LightSpeed VCT	CT	120	180	1000	2.5	2.5	512	512	0.703125	LUNG	T	HiFreqKernel	None	THN	2
TCGA-50-8460	GE	Discovery STE	PET-CT	120	323	500	1.25	1	512	512	0.662109	STANDARD	T	LowFreqKernel	None	TLN	1
TCGA-J2-A4AD	GE	Discovery STE	PET-CT	120	79	500	3.75	3.27	512	512	0.976562	STANDARD	U	LowFreqKernel	ContrastEnhanced	ULC	5
TCGA-J2-A4AE	GE	Discovery STE	PET-CT	120	79	500	3.75	3.27	512	512	0.976562	STANDARD	U	LowFreqKernel	ContrastEnhanced	ULC	5
TCGA-J2-A4AG	GE	Discovery STE	PET-CT	120	104	500	3.75	3.27	512	512	0.976562	STANDARD	U	LowFreqKernel	ContrastEnhanced	ULC	5
